# Supplementary material for: Establishment and maturation of gut microbiota in White King pigeon squabs: role of pigeon milk
Source: Front Microbiol. 2025 Jan 14;15:1481529. doi: 10.3389/fmicb.2024.1481529 (PMC11772371; doi:10.3389/fmicb.2024.1481529)
Supplement: Supplementary file 3 [file Data_Sheet_1.xlsx]

## Sheet: Table S1
Table S1 The analysis of inter-group between fecal microbes
Group1	Group2	Sample size	Permutations	pseudo F	p value	q value
all	-	24	999	3.44166	0.001	-
F0	F7	12	999	4.26699	0.003	0.008
F0	F14	12	999	5.80788	0.004	0.008
F0	F21	12	999	6.20586	0.002	0.008
F7	F14	12	999	1.15496	0.323	0.3876
F7	F21	12	999	1.39119	0.141	0.2115
F14	F21	12	999	0.790699	0.735	0.735

## Sheet: Table S2
Table S2 The analysis of inter-group between milk microbes
Group1	Group2	Sample size	Permutations	pseudo F	p value	q value
all	-	24	999	2.44989	0.001	-
M0	M7	12	999	2.75628	0.006	0.012
M0	M14	12	999	2.36133	0.014	0.0168
M0	M21	12	999	3.25356	0.008	0.012
M7	M14	12	999	2.78863	0.004	0.012
M7	M21	12	999	2.46318	0.007	0.012
M14	M21	12	999	0.974438	0.379	0.379

## Sheet: Table S3
Table S3 The abundance of 47 shared microbes in all groups
	F0	F7	F14	F21	M0	M7	M14	M21
Lactobacillus	0.00197955	0.436216	0.558792	0.530328	0.361638	0.0547467	0.198032	0.0927838
Limosilactobacillus	0.00105999	0.0929416	0.1415	0.167993	0.245511	0.241072	0.425407	0.533411
Bifidobacterium	0.00767883	0.157588	5.22095e-05	0.000491002	0.14019	0.375136	0.00137219	0.0042585
Ligilactobacillus	0.000530985	0.067355	0.0344662	0.0241797	0.0923507	0.210153	0.280725	0.239805
Aeriscardovia	0	0.015269	0.00062529	0.00126175	0.0668359	0.0362558	0.00118317	0.00178452
unclassified_Lactobacillaceae	8.47881e-05	0.021971	0.0313297	0.0401438	0.0458295	0.02958	0.0575759	0.0485564
Enterococcus	0.208226	0.0070008	0.000621878	0.00223569	0.0101476	0.0128641	0.00180287	0.0138734
Corynebacterium	0.000437541	0.00180794	7.4399e-05	0.0005409	0.00442449	0.00395143	0.000137508	0.000273465
Prevotella	0.0161774	0.00184582	0.000192154	0.000415797	0.00195095	0.00127211	0	1.50987e-05
Acinetobacter	0.127001	0.000279081	3.84356e-05	2.97965e-05	0.00158644	0.00170398	0.00144369	0.00198181
unclassified_Lactobacillales	0.0022692	0.000273718	0.000192674	0.000431979	0.0015082	0.002933	0.000251846	0.0015064
Veillonella	0.000161385	0.00259688	0.000255664	0.000539402	0.00118608	0.00175902	9.02958e-05	0.00289406
Actinomyces	0.000528427	0.00203833	0.000225563	0.000194703	0.000983808	0.00111168	0	1.01087e-05
Streptococcus	0.00117177	0.00262536	0.00428823	0.072736	0.000981287	0.000185966	0.000370385	0.0027581
HT002	8.86941e-05	7.23039e-05	7.85269e-05	6.55925e-05	0.000675351	0.00143552	0.00248981	0.00287073
unclassified_Bacteria	0.00136552	0.000121945	8.18198e-05	2.56104e-05	0.000432733	0.000330266	0.00163506	0.00582274
Bacteroides	0.0421437	0.00570511	0.0002538	0.00113094	0.000410993	0.00073584	0.000212567	0.000181663
Lachnospiraceae_NK4A136_group	0.00257286	0.000222716	2.0791e-05	8.21022e-05	0.00036842	0	3.35654e-05	0.00011412
Escherichia-Shigella	0.032121	0.00139857	0.153708	0.0114457	0.00035961	0.000898256	0.00180551	0.00141206
Prevotella_9	0.128638	0.0192058	0.000561877	0.00272721	0.000253533	2.64269e-05	0	6.71939e-05
Muribaculaceae	0.00716924	0.000668006	7.86302e-05	0.000223027	0.000188642	0.000241086	0.00011606	0.000127849
unclassified_Lachnospiraceae	0.0112162	0.00114277	6.86232e-05	9.26363e-05	0.000162736	8.73947e-05	5.16433e-05	2.61521e-05
Neisseria	0.000343118	0.000293339	0.000374985	0.000198412	0.000153425	0.00022107	1.99243e-05	0.000219002
Faecalibacterium	0.0561118	0.00733288	0.000441886	0.00210136	0.00014707	0	0	0
Atopobium	0	0.000861616	9.6965e-06	1.15751e-05	0.000119631	0.00156536	0	0
Blautia	0.0026064	0.00038302	8.69573e-06	1.01769e-05	0.000111524	1.99124e-05	6.45217e-05	3.77467e-05
Christensenellaceae_R-7_group	0.0043372	0.000309749	8.69573e-06	0.000104795	9.61508e-05	6.63746e-06	0	0
Dubosiella	1.58031e-05	0.000172276	0.000106929	2.86576e-05	7.65229e-05	0	0.000123992	0
Staphylococcus	0.0114153	8.15825e-05	3.24122e-05	1.15751e-05	6.68007e-05	0	0.000235629	0.000158536
Aquabacterium	0.010104	0.000856691	8.49755e-05	0.000106687	5.67365e-05	0	0	0
Rothia	9.32341e-05	0.000164389	0.000177992	0.000241576	5.59501e-05	0	2.06449e-05	1.63688e-05
UCG-005	0.003046	0.000325925	6.46433e-06	6.97735e-05	4.93536e-05	4.39263e-05	0	0
UCG-002	0.00614646	0.000768927	6.46433e-06	0.000192546	4.84815e-05	2.32431e-05	0	0
Desulfovibrio	0.000534473	0.000110406	6.17421e-06	3.30587e-05	4.76449e-05	0	2.17118e-05	1.63688e-05
Prevotella_7	0.00252454	0.000375785	0.000148833	0.000128283	4.26285e-05	0	0	0
unclassified_Comamonadaceae	0.017165	0.00199681	7.206e-05	0.000372137	4.0812e-05	3.71517e-05	0	0
Odoribacter	0.000668931	5.2136e-05	8.69573e-06	1.92919e-05	3.97226e-05	5.25015e-05	7.99705e-05	6.82139e-05
Ottowia	0.00710289	0.000981384	7.25681e-05	0.000209428	3.72999e-05	0	0	0
Clostridium_sensu_stricto_1	0.00145568	0.0199098	0.00285236	0.000277013	2.66432e-05	7.80933e-06	0.000122283	0.000409655
Alistipes	0.00323374	0.000177876	1.3454e-05	2.86623e-05	2.66362e-05	9.3439e-05	4.75923e-05	6.91288e-05
Clostridia_UCG-014	0.001849	0.000116124	7.27977e-06	9.93216e-06	2.52162e-05	3.1408e-05	6.51353e-05	3.80883e-05
Fusobacterium	0.000167453	7.18284e-05	6.76668e-05	4.33278e-05	2.13142e-05	7.45941e-05	0	0
Romboutsia	0.00160241	0.00802456	3.4668e-05	0.000909423	2.07828e-05	0	0	0.000105554
Caulobacter	0.00144505	0.000303726	7.12796e-05	1.50884e-05	1.89122e-05	0	0	0
unclassified_Firmicutes	0.000123783	2.9311e-05	2.60872e-05	5.12897e-05	1.52207e-05	0	0	2.45531e-05
Subdoligranulum	0.00439175	0.000775493	1.70075e-05	0.000226422	1.06571e-05	0	0	0
Rhodanobacter	0.0123243	0.00137778	4.82923e-05	0.000332318	1.06571e-05	0	0	0
Total	0.741431	0.884199	0.932212	0.863047	0.979342	0.978657	0.975537	0.955698

## Sheet: Table S4
Table S4 The abundance of five probiotics in all groups
	F0	F7	F14	F21	M0	M7	M14	M21
Lactobacillus	0.00197955	0.436216	0.558792	0.530328	0.361638	0.0547467	0.198032	0.0927838
Limosilactobacillus	0.00105999	0.0929416	0.1415	0.167993	0.245511	0.241072	0.425407	0.533411
Bifidobacterium	0.00767883	0.157588	5.22095e-05	0.000491002	0.14019	0.375136	0.00137219	0.0042585
Ligilactobacillus	0.000530985	0.067355	0.0344662	0.0241797	0.0923507	0.210153	0.280725	0.239805
Aeriscardovia	0	0.015269	0.00062529	0.00126175	0.0668359	0.0362558	0.00118317	0.00178452
total	0.0112494	0.76937	0.735435	0.724254	0.906525	0.917364	0.906719	0.872043

## Sheet: Table S5
Table S5 The abundance of pathogens in all groups
Taxon	F0	F7	F14	F21	M0	M7	M14	M21
Escherichia-Shigella	0.032121	0.00139857	0.153708	0.0114457	0.00035961	0.000898256	0.00180551	0.00141206
Clostridium_sensu_stricto_1	0.00145568	0.0199098	0.00285236	0.000277013	2.66432e-05	7.80933e-06	0.000122283	0.000409655
Staphylococcus	0.0114153	8.15825e-05	3.24122e-05	1.15751e-05	6.68007e-05	0	0.000235629	0.000158536
Pseudomonas	0.000472274	1.8401e-05	3.36082e-05	0	0.00114149	0.000258651	0.00229878	0.00258515
Klebsiella	0.000472117	4.29356e-05	0	0	2.63449e-05	2.73326e-05	0	0
